# Supplementary material for: A Guide to Inverse Kinematic Marker-Guided Rotoscoping Using IK Solvers
Source: Integr Org Biol. 2022 Jan 27;4(1):obac002. doi: 10.1093/iob/obac002 (PMC8896983; doi:10.1093/iob/obac002)
Supplement: obac002_Supplemental_Files [file obac002_supplemental_files.zip]

Archive with 4 entries (4 files):
- SI_Video.mp4
- WisemanEtAl_2022_IKRig_SuppInfo1.docx
- WisemanEtAl_2022_IKRig_SuppInfo2.docx
- Wiseman_et_al_2022_IOB_SI_Maya_rig_setup.ma.zip
